# Supplementary material for: Sublethal and Transgenerational Effects of Isocycloseram on the Life Table of Two-Spotted Spider Mites (Tetranychus urticae)
Source: Insects. 2026 Jun 12;17(6):621. doi: 10.3390/insects17060621 (PMC13299980; doi:10.3390/insects17060621)
Supplement: Supplementary file 1 [file insects-17-00621-s001.zip]

Archive with 4 entries (4 files):
- Bootstrap_Outputs_Control_LC10_LC30_S3.pdf
- Figure S1.BMP
- Raw_Life_Table_All_Treatments_S2.txt
- Table S1.pdf
