# Supplementary material for: Sublethal and Transgenerational Effects of Isocycloseram on the Life Table of Two-Spotted Spider Mites (Tetranychus urticae)
Source: Insects. 2026 Jun 12;17(6):621. doi: 10.3390/insects17060621 (PMC13299980; doi:10.3390/insects17060621)
Supplement: Supplementary file 1 [file insects-17-00621-s001.zip › Raw_Life_Table_All_Treatments_S2.txt]

Raw life table data for Tetranychus urticae under control, LC10, and LC30 treatments.

CONTROL (CK) Treatment

Project: Life table raw data. Mites. Ver. 9/26/2025
Username: AWAD. Pt:1W6P
Treatment: TSSM

****************************************
* Time unit used:  1                   *
****************************************
* Fecundity coefficient:  1            *
****************************************
 
Table 1. Number of time units spent by each individual in each
         stage, preadult and total longevity
==========================================================================================
Indiv.    Sex    Eggs    Larva   Proto   duton   Adult   Preadult  Total longevity 
------------------------------------------------------------------------------------------
 1         M      3       2       2       2       17        9         26        M 
 2         M      3       2       2       1       15        8         23        M 
 3         F      3       2       2       2       18        9         27       F 
 4         F      3       2       2       3       15        10        25       F 
 5         F      3       2       2       2       17        9         26       F 
 6         M      3       2       2       2       15        9         24        M 
 7         M      3       1       2       1       15        7         22        M 
 8         F      3       3       3       2       15        11        26       F 
 9         F      3       2       3       2       14        10        24       F 
 10        M      3       1       2       1       15        7         22        M 
 11        M      3       1       2       1       17        7         24        M 
 12        F      3       2       2       3       15        10        25       F 
 13        F      3       2       2       2       13        9         22       F 
 14        F      3       2       3       2       16        10        26       F 
 15        M      3       1       2       1       14        7         21        M 
 16        M      4       1       2       1       18        8         26        M 
 17        F      4       1       2       1       17        8         25       F 
 18        F      4       1       2       1       16        8         24       F 
 19        F      3       2       1       2       16        8         24       F 
 20        M      4       1       1       1       18        7         25        M 
 21        F      4       1       2       2       15        9         24       F 
 22        F      4       1       2       1       18        8         26       F 
 23        F      5       1       2       1       16        9         25       F 
 24        F      4       2       2       1       17        9         26       F 
 25        M      5       1       2       2       15        10        25        M 
 26        F      4       1       2       1       19        8         27       F 
 27        M      4       2       2       1       14        9         23        M 
 28        M      4       1       2       2       14        9         23        M 
 29        M      4       1       2       2       15        9         24        M 
 30        M      4       1       2       2       15        9         24        M 
 31        M      5       1       2       1       16        9         25        M 
 32        M      5       1       2       1       15        9         24        M 
 33        F      4       1       2       1       17        8         25       F 
 34        M      4       2       2       1       15        9         24        M 
 35        M      3       2       2       1       15        8         23        M 
 36        M      3       1       2       1       16        7         23        M 
 37        M      3       1       2       1       15        7         22        M 
 38        F      4       1       2       1       17        8         25       F 
 39        F      4       1       2       1       18        8         26       F 
 40        M      3       1       2       1       15        7         22        M 
 41        M      3       1       2       1       19        7         26        M 
 42        F      4       1       2       1       19        8         27       F 
 43        F      4       1       2       2       18        9         27       F 
 44        M      3       1       2       1       17        7         24        M 
 45        M      3       2       2       1       16        8         24        M 
 46        M      3       2       2       1       15        8         23        M 
 47        F      4       1       2       2       18        9         27       F 
 48        F      4       1       2       2       18        9         27       F 
 49        F      4       1       2       2       17        9         26       F 
 50        M      4       1       2       1       15        8         23        M 
 51        M      4       2       2       1       16        9         25        M 
 52        M      4       1       2       1       15        8         23        M 
 53        F      3       1       2       1       18        7         25       F 
 54        F      4       1       2       1       19        8         27       F 
 55        F      4       1       2       1       20        8         28       F 
 56        M      4       1       2       1       17        8         25        M 
 57        M      4       1       2       1       13        8         21        M 
 58        F      4       1       3       1       21        9         30       F 
 59        F      4       1       2       1       18        8         26       F 
 60        M      4       1       2       1       15        8         23        M 
 61        M      3       1       2       1       14        7         21        M 
 62        F      4       1       2       1       5         8         13       F 
 63        F      4       1       3       1       16        9         25       F 
 64        F      4       1       2       2       14        9         23       F 
 65        F      4       1       3       1       17        9         26       F 
 66        M      3       1       2       1       15        7         22        M 
 67        F      4       1       2       1       19        8         27       F 
 68        F      4       1       2       1       20        8         28       F 
 69        F      4       2       2       1       18        9         27       F 
 70        M      4       1       2       1       17        8         25        M 
 71        F      4       2       2       1       20        9         29       F 
 72        F      4       2       2       1       17        9         26       F 
 73        F      4       2       2       1       7         9         16       F 
 74        F      4       2       2       1       10        9         19       F 
 75        M      4       1       2       2       15        9         24        M 
 76        F      4       2       2       1       12        9         21       F 
 77        M      4       1       2       2       15        9         24        M 
 78        M      3       1       2       2       17        8         25        M 
 79        M      4       1       2       2       16        9         25        M 
 80        M      4       1       2       2       15        9         24        M 
 81        M      4       1       2       2       3         9         12        M 
 82        M      4       1       2       2       15        9         24        M 
 83        M      3       2       2       2       4         9         13        M 
 84        M      3       2       2       1       14        8         22        M 
 85        M      3       2       2       1       6         8         14        M 
 86        M      3       2       2       1       3         8         11        M 
 87        N      3       2       1 d     -       -         -         6           N* 
 88        N      3       2       1 d     -       -         -         6           N* 
 89        N      3       2       1 d     -       -         -         6           N* 
 90        N      3       2       2 d     -       -         -         7           N* 
 91        N      3 d     -       -       -       -         -         3           N* 
 92        N      3 d     -       -       -       -         -         3           N* 
 93        N      3       2       1 d     -       -         -         6           N* 
 94        N      3 d     -       -       -       -         -         3           N* 
 95        N      3 d     -       -       -       -         -         3           N* 
 96        N      3       2       1 d     -       -         -         6           N* 
 97        N      3       2       1 d     -       -         -         6           N* 
 98        N      3       2       1 d     -       -         -         6           N* 
 99        N      3       2       2 d     -       -         -         7           N* 
 100       N      3       2       1 d     -       -         -         6           N* 
------------------------------------------------------------------------------------------
N                 96      96      86      86      86        86        100  
------------------------------------------------------------------------------------------
Mean              3.6     1.42    2.05    1.36    15.36     8.43      21.2  
------------------------------------------------------------------------------------------
Maximum           5       3       3       3       21        11        30  
------------------------------------------------------------------------------------------
Minimum           3       1       1       1       3         7         3  
------------------------------------------------------------------------------------------
Variance          0.33    0.27    0.09    0.28    12.33     0.74      52.63  
------------------------------------------------------------------------------------------
S.D.              0.57    0.52    0.3     0.53    3.51      0.86      7.25  
------------------------------------------------------------------------------------------
S.E.              0.058   0.053   0.033   0.057   0.379     0.093     0.725  
------------------------------------------------------------------------------------------
d - dead.
Max. longevity of male adult = 19 
Max. longevity of female adult = 21 
Max. total longevity of female = 30 
Number of individuals developed to female adult stage = 41 
Number of individuals developed to male adult stage = 45 
Max. total longevity of male = 26 
Number of individuals died in immature stage = 14 


  LC₁₀ Treatment      

Project: Life table raw data. Mites. Ver. 9/26/2025
Username: awad. Pt:3r5d
Treatment: TSSM

****************************************
* Time unit used:  1                   *
****************************************
* Fecundity coefficient:  1            *
****************************************
 
Table 1. Number of time units spent by each individual in each
         stage, preadult and total longevity
==========================================================================================
Indiv.    Sex    Eggs    Larva   Proto   duton   Adult   Preadult  Total longevity 
------------------------------------------------------------------------------------------
 1         M      4       2       2       2       15        10        25        M 
 2         M      5       2       2       1       15        10        25        M 
 3         F      4       2       2       1       17        9         26       F 
 4         F      3       2       2       3       14        10        24       F 
 5         F      3       2       2       2       15        9         24       F 
 6         M      4       2       1       1       16        8         24        M 
 7         M      3       1       1       2       16        7         23        M 
 8         F      4       3       2       2       11        11        22       F 
 9         F      3       2       3       2       4         10        14       F 
 10        M      4       2       2       1       18        9         27        M 
 11        M      3       1       2       1       17        7         24        M 
 12        F      3       2       2       3       11        10        21       F 
 13        F      4       2       2       2       13        10        23       F 
 14        F      4       2       3       2       18        11        29       F 
 15        M      3       2       2       1       18        8         26        M 
 16        M      4       1       2       3       16        10        26        M 
 17        F      4       2       2       1       17        9         26       F 
 18        F      4       1       2       1       18        8         26       F 
 19        F      3       2       1       2       17        8         25       F 
 20        M      4       2       2       1       6         9         15        M 
 21        F      4       1       2       2       18        9         27       F 
 22        F      4       1       2       1       18        8         26       F 
 23        F      5       1       2       1       18        9         27       F 
 24        F      4       2       2       1       19        9         28       F 
 25        M      4       1       2       2       14        9         23        M 
 26        F      4       1       2       1       17        8         25       F 
 27        M      4       2       2       1       14        9         23        M 
 28        M      4       2       1       2       15        9         24        M 
 29        M      4       1       2       2       14        9         23        M 
 30        M      4       2       2       2       15        10        25        M 
 31        F      4       1       2       1       6         8         14       F 
 32        M      4       2       2       1       16        9         25        M 
 33        F      4       1       2       1       20        8         28       F 
 34        M      4       2       2       1       15        9         24        M 
 35        M      3       2       2       1       15        8         23        M 
 36        M      4       1       1       1       16        7         23        M 
 37        M      4       1       2       1       15        8         23        M 
 38        F      4       1       2       1       17        8         25       F 
 39        F      4       1       2       1       18        8         26       F 
 40        M      3       1       2       1       15        7         22        M 
 41        M      3       2       2       1       19        8         27        M 
 42        F      4       1       2       1       17        8         25       F 
 43        F      4       1       2       2       18        9         27       F 
 44        M      4       2       2       1       17        9         26        M 
 45        M      4       2       2       1       16        9         25        M 
 46        M      3       2       2       1       15        8         23        M 
 47        F      4       1       2       2       18        9         27       F 
 48        F      4       1       2       2       15        9         24       F 
 49        F      4       1       2       2       17        9         26       F 
 50        M      4       2       2       1       15        9         24        M 
 51        M      4       2       2       1       16        9         25        M 
 52        M      4       1       2       1       15        8         23        M 
 53        F      3       1       2       1       18        7         25       F 
 54        F      4       2       2       2       17        10        27       F 
 55        F      4       1       2       1       18        8         26       F 
 56        M      4       2       2       1       17        9         26        M 
 57        M      4       1       3       1       13        9         22        M 
 58        F      4       1       3       1       18        9         27       F 
 59        F      4       1       2       1       19        8         27       F 
 60        M      4       2       2       1       15        9         24        M 
 61        M      4       1       2       1       14        8         22        M 
 62        F      4       2       2       1       19        9         28       F 
 63        F      4       2       3       1       15        10        25       F 
 64        F      4       2       1       2       16        9         25       F 
 65        F      4       1       3       1       19        9         28       F 
 66        M      3       1       2       2       14        8         22        M 
 67        F      3       2       2       1       18        8         26       F 
 68        F      4       2       2       1       19        9         28       F 
 69        F      4       2       2       1       15        9         24       F 
 70        M      4       2       2       1       15        9         24        M 
 71        M      3       2       2       2       14        9         23        M 
 72        M      4       2       2       2       16        10        26        M 
 73        M      4       2       2       2       13        10        23        M 
 74        M      4       2       2       2       13        10        23        M 
 75        M      3       1       2       2       14        8         22        M 
 76        F      4       2       2       2       1         10        11       F 
 77        N      3       2       3 d     -       -         -         8           N* 
 78        N      3       2       2 d     -       -         -         7           N* 
 79        N      3       2       1 d     -       -         -         6           N* 
 80        N      3       2       1 d     -       -         -         6           N* 
 81        N      3       2       1 d     -       -         -         6           N* 
 82        N      3       2       1 d     -       -         -         6           N* 
 83        N      3       2       1 d     -       -         -         6           N* 
 84        N      3       2       1 d     -       -         -         6           N* 
 85        N      3       2       1 d     -       -         -         6           N* 
 86        N      3       2       1 d     -       -         -         6           N* 
 87        N      3       2       1 d     -       -         -         6           N* 
 88        N      3       2       1 d     -       -         -         6           N* 
 89        N      3       2       1 d     -       -         -         6           N* 
 90        N      3       2       2 d     -       -         -         7           N* 
 91        N      3 d     -       -       -       -         -         3           N* 
 92        N      3 d     -       -       -       -         -         3           N* 
 93        N      3 d     -       -       -       -         -         3           N* 
 94        N      3 d     -       -       -       -         -         3           N* 
 95        N      3 d     -       -       -       -         -         3           N* 
 96        N      3       1 d     -       -       -         -         4           N* 
 97        N      3 d     -       -       -       -         -         3           N* 
 98        N      3 d     -       -       -       -         -         3           N* 
 99        N      3 d     -       -       -       -         -         3           N* 
 100       N      3 d     -       -       -       -         -         3           N* 
------------------------------------------------------------------------------------------
N                 91      90      76      76      76        76        100  
------------------------------------------------------------------------------------------
Mean              3.67    1.66    2       1.42    15.46     8.82      19.64  
------------------------------------------------------------------------------------------
Maximum           5       3       3       3       20        11        29  
------------------------------------------------------------------------------------------
Minimum           3       1       1       1       1         7         3  
------------------------------------------------------------------------------------------
Variance          0.27    0.25    0.16    0.33    10.92     0.82      76.9  
------------------------------------------------------------------------------------------
S.D.              0.52    0.5     0.4     0.57    3.3       0.9       8.77  
------------------------------------------------------------------------------------------
S.E.              0.054   0.053   0.046   0.066   0.379     0.104     0.877  
------------------------------------------------------------------------------------------
d - dead.
Max. longevity of male adult = 19 
Max. longevity of female adult = 20 
Max. total longevity of female = 29 
Number of individuals developed to female adult stage = 38 
Number of individuals developed to male adult stage = 38 
Max. total longevity of male = 27 
Number of individuals died in immature stage = 24 

                                                                     
      LC₃₀ Treatment

Project: Life table raw data. Mites. Ver. 9/26/2025
Username: AWAD. Pt:9c7e
Treatment: TSSM

****************************************
* Time unit used:  1                   *
****************************************
* Fecundity coefficient:  1            *
****************************************
 
Table 1. Number of time units spent by each individual in each
         stage, preadult and total longevity
==========================================================================================
Indiv.    Sex    Eggs    Larva   Proto   duton   Adult   Preadult  Total longevity 
------------------------------------------------------------------------------------------
 1         M      4       2       2       2       16        10        26        M 
 2         M      4       2       2       2       17        10        27        M 
 3         F      3       2       1       2       18        8         26       F 
 4         F      4       2       2       1       17        9         26       F 
 5         F      4       2       1       3       17        10        27       F 
 6         M      6       2       1       1       15        10        25        M 
 7         M      6       2       1       2       14        11        25        M 
 8         F      4       2       1       2       16        9         25       F 
 9         N      3 d     -       -       -       -         -         3           N* 
 10        N      3 d     -       -       -       -         -         3           N* 
 11        N      3 d     -       -       -       -         -         3           N* 
 12        N      3 d     -       -       -       -         -         3           N* 
 13        F      4       2       1       2       15        9         24       F 
 14        F      4       2       1       2       16        9         25       F 
 15        M      6       2       2       1       14        11        25        M 
 16        M      5       2       2       3       14        12        26        M 
 17        F      4       2       1       2       16        9         25       F 
 18        N      6       1 d     -       -       -         -         7           N* 
 19        N      6       1 d     -       -       -         -         7           N* 
 20        M      6       2       2       1       16        11        27        M 
 21        F      3       2       2       1       16        8         24       F 
 22        F      4       2       2       2       15        10        25       F 
 23        F      5       2       2       1       16        10        26       F 
 24        F      5       2       2       1       16        10        26       F 
 25        M      5       2       2       2       14        11        25        M 
 26        F      5       2       2       1       15        10        25       F 
 27        M      5       2       2       1       14        10        24        M 
 28        M      5       2       1       2       15        10        25        M 
 29        M      5       1       2       2       13        10        23        M 
 30        M      4       1       2       2       15        9         24        M 
 31        F      3       1       2       1       16        7         23       F 
 32        F      5       2       2       1       15        10        25       F 
 33        F      5       2       2       1       15        10        25       F 
 34        M      4       2       2       1       15        9         24        M 
 35        M      5       2       2       1       13        10        23        M 
 36        M      4       1       1       1       14        7         21        M 
 37        M      4       1       2       1       15        8         23        M 
 38        N      3 d     -       -       -       -         -         3           N* 
 39        N      3 d     -       -       -       -         -         3           N* 
 40        N      3 d     -       -       -       -         -         3           N* 
 41        N      3       2 d     -       -       -         -         5           N* 
 42        F      3       3       2       1       17        9         26       F 
 43        F      4       3       2       2       16        11        27       F 
 44        M      4       3       2       1       15        10        25        M 
 45        M      5       2       2       1       16        10        26        M 
 46        M      4       2       2       2       15        10        25        M 
 47        F      4       2       2       2       16        10        26       F 
 48        F      4       2       2       2       15        10        25       F 
 49        F      5       2       2       2       17        11        28       F 
 50        F      5       2       2       2       16        11        27       F 
 51        M      4       2       2       1       16        9         25        M 
 52        M      4       1       2       1       15        8         23        M 
 53        M      4       1       2       1       15        8         23        M 
 54        M      4       1       2       1       1         8         9         M 
 55        N      3 d     -       -       -       -         -         3           N* 
 56        N      3 d     -       -       -       -         -         3           N* 
 57        N      3 d     -       -       -       -         -         3           N* 
 58        N      3 d     -       -       -       -         -         3           N* 
 59        N      3 d     -       -       -       -         -         3           N* 
 60        N      3 d     -       -       -       -         -         3           N* 
 61        M      4       2       2       2       13        10        23        M 
 62        M      4       2       2       1       15        9         24        M 
 63        M      5       1       2       1       14        9         23        M 
 64        F      5       2       2       2       15        11        26       F 
 65        F      5       1       2       2       17        10        27       F 
 66        M      4       1       2       2       12        9         21        M 
 67        F      4       2       2       2       15        10        25       F 
 68        F      4       2       2       1       15        9         24       F 
 69        F      4       2       2       1       17        9         26       F 
 70        N      3       2       1 d     -       -         -         6           N* 
 71        N      3       2       1 d     -       -         -         6           N* 
 72        N      4       2       2       2 d     -         -         10          N* 
 73        M      4       2       2       2       11        10        21        M 
 74        F      4       3       2       2       14        11        25       F 
 75        F      4       2       2       1       15        9         24       F 
 76        F      4       3       2       1       12        10        22       F 
 77        N      3       2 d     -       -       -         -         5           N* 
 78        N      3       2 d     -       -       -         -         5           N* 
 79        N      3       2 d     -       -       -         -         5           N* 
 80        N      3       2 d     -       -       -         -         5           N* 
 81        F      5       2       2       2       14        11        25       F 
 82        F      5       2       2       1       15        10        25       F 
 83        F      4       1       2       2       15        9         24       F 
 84        F      3       2       2       2       16        9         25       F 
 85        F      5       2       2       2       14        11        25       F 
 86        M      4       2       2       2       13        10        23        M 
 87        M      4       2       2       2       15        10        25        M 
 88        M      5       2       2       2       11        11        22        M 
 89        M      3       2       2       2       17        9         26        M 
 90        N      3       2       3 d     -       -         -         8           N* 
 91        M      4       2       2       2       4         10        14        M 
 92        F      4       1       2       2       16        9         25       F 
 93        F      3       3       2       2       14        10        24       F 
 94        N      4       2 d     -       -       -         -         6           N* 
 95        N      5       1       2 d     -       -         -         8           N* 
 96        N      3       1 d     -       -       -         -         4           N* 
 97        N      3 d     -       -       -       -         -         3           N* 
 98        N      3 d     -       -       -       -         -         3           N* 
 99        N      3 d     -       -       -       -         -         3           N* 
 100       N      3 d     -       -       -       -         -         3           N* 
------------------------------------------------------------------------------------------
N                 83      74      70      69      69        69        100  
------------------------------------------------------------------------------------------
Mean              4.22    1.89    1.86    1.59    14.67     9.67      18.17  
------------------------------------------------------------------------------------------
Maximum           6       3       2       3       18        12        28  
------------------------------------------------------------------------------------------
Minimum           3       1       1       1       1         7         3  
------------------------------------------------------------------------------------------
Variance          0.71    0.26    0.12    0.3     6.52      1.02      91.64  
------------------------------------------------------------------------------------------
S.D.              0.84    0.51    0.35    0.55    2.55      1.01      9.57  
------------------------------------------------------------------------------------------
S.E.              0.092   0.06    0.042   0.066   0.307     0.122     0.957  
------------------------------------------------------------------------------------------
d - dead.
Max. longevity of male adult = 17 
Max. longevity of female adult = 18 
Max. total longevity of female = 28 
Number of individuals developed to female adult stage = 36 
Number of individuals developed to male adult stage = 33 
Max. total longevity of male = 27 
Number of individuals died in immature stage = 31 

                                                                                                                      
 
 
